# Supplementary material for: Effects of Supervised Exercise on the Development of Hypertensive Disorders of Pregnancy: A Systematic Review and Meta-Analysis
Source: J Clin Med. 2022 Feb 1;11(3):793. doi: 10.3390/jcm11030793 (PMC8836524; doi:10.3390/jcm11030793)
Supplement: Supplementary file 1 [file jcm-11-00793-s001.zip]

Archive with 7 entries (6 files):
- jcm-1583915 suppl/
- jcm-1583915 suppl/Supplementary Figure S1.pdf
- jcm-1583915 suppl/Supplementary Figure S2.pdf
- jcm-1583915 suppl/Supplementary Table S1.pdf
- jcm-1583915 suppl/Supplementary Table S2.pdf
- jcm-1583915 suppl/Supplementary Table S3.pdf
- jcm-1583915 suppl/Supplementary Table S4.pdf
